# Supplementary material for: Short telomere length in IPF lung associates with fibrotic lesions and predicts survival
Source: PLoS One. 2017 Dec 27;12(12):e0189467. doi: 10.1371/journal.pone.0189467 (PMC5744955; doi:10.1371/journal.pone.0189467)
Supplement: S1 Dataset — (XLSX) [file pone.0189467.s002.xlsx]

## Sheet: Raw data
	T/S ratio		non-fibrotic		fibrotic
cohort	lung	blood	AT2	non-AT2	AT2	non-AT2	1=diseased	Survival in months
spor	0.809738	0.914721					1	3
spor	0.762394	0.882029					1	21
spor	1.01759	0.757126					1	133
spor	0.969704	0.805165					0	93
spor	0.916445	0.70812	6.73828	19.7602	3.34948	20.1417	0	159
spor	1.08605	0.957122	9.26884	20.8296	4.81942	18.9403	0	113
spor	0.836932	0.809935	1.69863	7.8398	1.10544	7.45867	1	22
spor	0.720818	0.815496	2.15625	6.30356	0	5.45519	0	21
spor	0.896389	0.910884					1	41
spor	1.02232	0.877121					1	1
spor	1.14173	0.844503					1	20
spor	0.929543	0.759095					0	42
spor	1.01058	0.844975	3.80015	11.411	2.18179	4.82099	1	60
spor	1.0398	0.948969					1	63
spor	0.988004	0.852152					1	35
spor	1.08203	0.943677					1	53
spor	1.09892	0.797654					1	92
spor	0.851942		1.14954	11.1951	1.23212	13.5382	1	26
spor	0.706306	0.919852					1	22
spor			6.30093	13.5047	1.44481	7.2724	1	75
spor	0.850517						1	17
spor	0.834306	0.979306	2.09591	13.1811	0.875857	12.0404	1	12
spor	0.752239						1	55
spor	0.893574	0.922923	4.21189	11.3608	4.21189	14.1921	1	7
spor	0.916948	0.9159	1.1109	16.4288	1.30956	11.4468	0	62
spor	0.854507		2.63637	13.6135	1.35213	7.19741	1	17
spor	0.655564	0.72592	0.297772	1.80601	0	4.40485	0	23
spor	0.678437	0.843933					1	2
spor	0.958188	0.923474	3.8004	8.53794	1.42566	6.41678	1	13
spor	0.996689						1	41
spor	0.877705						1	1
spor	0.86924						1	63
spor	0.931238	0.745513	8.26187	14.7016	2.26016	10.7157	0	47
spor	0.6787						1	57
spor	1.00429	0.901488	11.9337	17.183	10.8744	32.6201	1	37
spor	0.577872
spor			6.30093	13.5047	1.44481	7.2724
spor	0.696483
spor	0.689076		1.54431	10.6987	1.06786	10.7481
spor	0.669492
fam-nonTERT	0.882981	0.758864
fam-nonTERT	0.888811		10.2122	7.8398	2.3769	7.45867
fam-nonTERT	0.856099		11.7282	27.9345	5.15594	23.1622
fam-nonTERT	0.923994	0.883325
fam-nonTERT	0.856612	0.907553	0.219522	1.15374	1.30782	5.00478
fam-nonTERT	0.865809	0.716214	3.73733	8.25779	1.3702	6.25801
fam-nonTERT	0.755223	0.977043	2.05777	12.5985	2.14957	11.7167
fam-nonTERT	0.922602	0.952956	3.39404	13.386	0.907217	6.5791
fam-nonTERT	0.676366	0.79865
fam-nonTERT	0.706886	0.855117
fam-nonTERT	0.761471	0.993086	0	2.53744	0	3.85238
fam-nonTERT	0.906013	0.873517	14.3032	26.5792	8.73959	28.575
fam-nonTERT	0.884273	0.803111	5.42247	29.1336	2.2134	19.1719
fam-nonTERT	0.85244	0.989153	0	0	14.2214	32.521
fam-TERT	0.88259	0.564356	0.990105	9.21256	0.264377	3.49188
fam-TERT	0.859919	0.651189	1.54117	14.1957	1.0056	15.2132
fam-TERT	0.97982	0.80367
fam-TERT	0.913803	0.86027	4.17084	14.1954	2.96129	18.6058
fam-TERT	0.786028	0.7473	0	9.47548	0.740641	13.5572
fam-TERT	0.759183	0.616676	0.88018	12.8383	0	6.79136
fam-TERT	0.79811	0.678764	0.817519	4.16408	0	1.66977
fam-TERT	0.724884	0.777025	0.551929	4.24044	1.16014	10.6742
fam-TERT	0.773867	0.766095	0.390124	2.62672	1.87297	10.203
fam-TERT	0.871588	0.858416	5.5519	10.1572	1.65112	10.3652
